# Supplementary material for: A mechanism for hunchback promoters to readout morphogenetic positional information in less than a minute
Source: eLife. 2020 Jul 29;9:e49758. doi: 10.7554/eLife.49758 (PMC7428309; doi:10.7554/eLife.49758)
Supplement: Source code 1. [file elife-49758-code1.zip]

Archive with 7 entries (4 files):
- for_submission_code/
- for_submission_code/time_six.m
- __MACOSX/
- __MACOSX/for_submission_code/
- __MACOSX/for_submission_code/._time_six.m
- for_submission_code/search_archictures_hill_five_k_6.m
- __MACOSX/for_submission_code/._search_archictures_hill_five_k_6.m
