# Supplementary material for: A mechanism for hunchback promoters to readout morphogenetic positional information in less than a minute
Source: eLife. 2020 Jul 29;9:e49758. doi: 10.7554/eLife.49758 (PMC7428309; doi:10.7554/eLife.49758)
Supplement: Source code 1. [file elife-49758-code1.zip › for_submission_code/search_archictures_hill_five_k_6.m]

cd ~/documents/post_doc_projects/flysprt/figures_paper/figure_four/new_figure_main
load results_hill_five

mkdir ~/documents/post_doc_projects/flysprt/figures_paper/figure_four/new_figure_main/solution_six_hill_five
%%
% we load predetermined sets of architectures obtatined by random parameter search that satisfy the biological
% constraints. They are stored in architectures. Then, we look for couples
% of parameters that define directions along which the biological
% constraints are still satisfied, but that reduce the mean time to
% decision. We keep going in the directions until either the constraints
% are no longer satisfied or the time is no longer decreasing. The process
% can be repeated several times to find local minima (at least in the sense of this two-dimensional search). 
activate=6;
nu=0.133;
kon=0.124;
for aa=1:10
    aa
    A=architectures{aa,6};
    P=A(1,:);
    NU=A(2,:);
    rates=[P NU];
    time=time_six(rates);
    count=0;
    save(['~/documents/post_doc_projects/flysprt/figures_paper/figure_four/new_figure_main/solution_six_hill_five/sol_' num2str(aa) '_' num2str(count) '.mat'],'time','rates')
    beeper=zeros(12,12);
    beeper=beeper;
    beep=0;
    while beep<1
        for i=1:12
            for j=1:12
                if i==j
                    beeper(i,j)=1;
                else
                    rates_new=rates;
                    rates_new(i)=rates_new(i)*1.05;
                    activ=mean_act(activate,rates_new,1);
                    if activ>0.5
                        if j<7
                            while activ>0.5
                                rates_new(j)=rates_new(j)*0.99;
                                activ=mean_act(activate,rates_new,1);
                            end
                        else
                            while activ>0.5
                                rates_new(j)=rates_new(j)*1.01;
                                activ=mean_act(activate,rates_new,1);
                            end
                        end
                    else
                        if j<7
                            while activ<0.5
                                rates_new(j)=rates_new(j)*1.01;
                                activ=mean_act(activate,rates_new,1);
                            end
                        else
                            while activ<0.5
                                rates_new(j)=rates_new(j)*0.99;
                                activ=mean_act(activate,rates_new,1);
                            end
                        end
                    end
                    test=max(rates_new(1:6)./[6 5 4 3 2 1]);
                    if test>kon
                        beeper(i,j)=1;
                    else
                        if hill_coeff(activate,rates_new)<(-5)
                            time_new=time_six(rates_new);
                            if time_new<time
                                count=count+1;
                                rates=rates_new;
                                activ
                                hill_coeff(activate,rates_new)
                                time=time_new
                                save(['~/documents/post_doc_projects/flysprt/figures_paper/figure_four/new_figure_main/solution_six_hill_five/sol_' num2str(aa) '_' num2str(count) '.mat'],'time','rates','activ','test')
                            else
                                beeper(i,j)=1;
                            end
                        else
                            beeper(i,j)=1;
                        end
                    end
                end
            end
        end
        beep=prod(prod(beeper));
    end
end
